# Supplementary material for: Is the future already here? The impact of climate change on the distribution of the eastern coral snake (Micrurus fulvius)
Source: PeerJ. 2018 May 1;6:e4647. doi: 10.7717/peerj.4647 (PMC5935076; doi:10.7717/peerj.4647)
Supplement: Supplemental Information 3 — Species locality data complied from the following sources: ASU, Arizona State University; gbif, http://www.gbif.org; HerpNet, from http://www.herpnet.org (which has since been folded into http://www.vertnet.org); idigbio, http://www.idigbio.org; MISS, Mississippi Museum of Natural History; NCMNS, NC Museum of Natural Sciences; UCH, originated at the Charleston Museum and are now part of the NC Museum of Natural Sciences. [file peerj-06-4647-s003.csv]

Species	Longitude	Latitude	Uncertainty_in_KM	YearCollected	StateProvince	DataSource	CatalogNum
M_fulvius	-82.295486	28.80775	1	2001	Florida	CAS	228263
M_fulvius	-81.474585	31.239643	0	2001	Georgia	CAS	228282
M_fulvius	-82.352049	28.850113	2	2003	Florida	CAS	238521
M_fulvius	-81.7705	29.2671	0.5	2004	Florida	NCSM	66320
M_fulvius	-81.71659	31.536754	1	2005	Georgia	GMNH	50803
M_fulvius	-82.6721	30.5206	0.5	2006	Florida	NCSM	70690
M_fulvius	-81.79123	31.239958	0.3	2007	GA	GSU	2323
M_fulvius	-81.45251	27.33329	1	2007	Florida	MHP	13716
M_fulvius	-82.48505	31.538032	2	2008	Georgia	GSU	2290
M_fulvius	-82.13538	31.93742	0.5	2008	Georgia	GSU	12544
M_fulvius	-82.856114	31.813614	3	2008	Georgia	GMNH	50106
M_fulvius	-81.698876	28.40626	0.5	2009	Florida	FLMNH	159877
M_fulvius	-79.0143	34.628	1	2009	North Carolina	NCSM	77078
M_fulvius	-81.698362	32.095013	0.5	2010	Georgia	CU	14885
M_fulvius	-81.72416	31.535133	2	2011	Georgia	GSU	24866
M_fulvius	-78.2492	34.55724	3	2015	North Carolina	NCSM	86252
M_fulvius	-78.24447	34.54966	3	2015	North Carolina	NCSM	86471
M_fulvius	-78.24812	34.55842	3	2015	North Carolina	NCSM	86603
M_fulvius	-78.24947	34.5501	0.5	2016	North Carolina	NCSM	88779
M_fulvius	-78.22754	34.52524	0.5	2016	North Carolina	NCSM	89706
