# Supplementary material for: Is the future already here? The impact of climate change on the distribution of the eastern coral snake (Micrurus fulvius)
Source: PeerJ. 2018 May 1;6:e4647. doi: 10.7717/peerj.4647 (PMC5935076; doi:10.7717/peerj.4647)
Supplement: Appendix S2 — Bioclimatic variables came from WorldClim ( http://www.worldclim.org/) and soil type from the Harmonized World Soil Database ( http://www.arcgis.com/home/item.html?id=1d16ed2a0aa24ab39e5ee6c491965883). Temperature is expressed in degrees Celsius multiplied by 10, precipitation is measured in mm, and soil type is a categorical variable with specific categories listed below. [file peerj-06-4647-s005.zip]

Archive with 21 entries (21 files):
- Appendix S2.docx
- Bio1.jpg
- Bio10.jpg
- Bio11.jpg
- Bio12.jpg
- Bio13.jpg
- Bio14.jpg
- Bio15.jpg
- Bio16.jpg
- Bio17.jpg
- Bio18.jpg
- Bio19.jpg
- Bio2.jpg
- Bio3.jpg
- Bio4.jpg
- Bio5.jpg
- Bio6.jpg
- Bio7.jpg
- Bio8.jpg
- Bio9.jpg
- Soil.jpg
