# Supplementary material for: Is the future already here? The impact of climate change on the distribution of the eastern coral snake (Micrurus fulvius)
Source: PeerJ. 2018 May 1;6:e4647. doi: 10.7717/peerj.4647 (PMC5935076; doi:10.7717/peerj.4647)
Supplement: Appendix S3 [file peerj-06-4647-s006.zip]

Archive with 22 entries (21 files):
- Appendix 3/
- Appendix 3/Appendix S3.docx
- Appendix 3/Bio10RC.png
- Appendix 3/Bio11RC.png
- Appendix 3/Bio12RCp.png
- Appendix 3/Bio13RC.png
- Appendix 3/Bio14RC.png
- Appendix 3/Bio15RC.png
- Appendix 3/Bio16RC.png
- Appendix 3/Bio17RC.png
- Appendix 3/Bio18RC.png
- Appendix 3/Bio19RC.png
- Appendix 3/Bio1RC.png
- Appendix 3/Bio2RC.png
- Appendix 3/Bio3RC.png
- Appendix 3/Bio4RC.png
- Appendix 3/Bio5RC.png
- Appendix 3/Bio6RC.png
- Appendix 3/Bio7RC.png
- Appendix 3/Bio8RC.png
- Appendix 3/Bio9RC.png
- Appendix 3/SoilRC.png
